# Supplementary material for: Targeted Anthocyanin Enrichment of Cranberry Juice by Electrodialysis with Filtration Membranes: Impact of Filtration Membrane Physicochemical Properties and Predictive Statistical Models
Source: Membranes (Basel). 2024 May 14;14(5):111. doi: 10.3390/membranes14050111 (PMC11123422; doi:10.3390/membranes14050111)
Supplement: Supplementary file 1 [file membranes-14-00111-s001.zip]

Archive with 1 entries (1 files):
- membranes-2979697-supplementary.pdf
